# Supplementary material for: Characterization and Functional Divergence of a Novel DUF668 Gene Family in Rice Based on Comprehensive Expression Patterns
Source: Genes (Basel). 2019 Nov 28;10(12):980. doi: 10.3390/genes10120980 (PMC6969926; doi:10.3390/genes10120980)
Supplement: Supplementary file 1 [file genes-10-00980-s001.zip]

Archive with 8 entries (6 files):
- genes-633006-sup/
- genes-633006-sup/Supplementary/
- genes-633006-sup/Supplementary/.DS_Store
- genes-633006-sup/Supplementary/Fig S1.pdf
- genes-633006-sup/Supplementary/Table S1-S2.docx
- genes-633006-sup/Supplementary/Table S3 DUF668 gene family number in 62 plant species.xlsx
- genes-633006-sup/Supplementary/Table S4 Summary of information on DUF668 genes in this study.xlsx
- genes-633006-sup/Supplementary/Table S5 Annotation of conserved motifs in Oryza.xlsx
