# Supplementary material for: Characterization and Functional Divergence of a Novel DUF668 Gene Family in Rice Based on Comprehensive Expression Patterns
Source: Genes (Basel). 2019 Nov 28;10(12):980. doi: 10.3390/genes10120980 (PMC6969926; doi:10.3390/genes10120980)
Supplement: Supplementary file 1 [file genes-10-00980-s001.zip › genes-633006-sup/Supplementary/Table S3 DUF668 gene family number in 62 plant species.xlsx]

## Sheet: Sheet1
Species	DUF668 gene number
Actinidia chinensis var. chinensis	18
Aegilops tauschii subsp. strangulata	12
Amborella trichopoda	5
Arabidopsis halleri subsp. gemmifera	7
Arabidopsis lyrata subsp. lyrata	6
Arabidopsis thaliana	6
Beta vulgaris subsp. vulgaris	9
Brachypodium distachyon	11
Brassica napus	21
Brassica oleracea var. oleracea	11
Brassica rapa	8
Capsicum annuum	8
Coffea canephora	7
Corchorus capsularis	8
Cucumis sativus	7
Cynara cardunculus var. scolymus	12
Daucus carota subsp. sativus	14
Dioscorea rotundata	7
Eragrostis tef	12
Glycine max	30
Gossypium raimondii	19
Helianthus annuus	21
Hordeum vulgare subsp. vulgare	10
Leersia perrieri	12
Lupinus angustifolius	19
Manihot esculenta	12
Marchantia polymorpha	2
Medicago truncatula	15
Musa acuminata subsp. malaccensis	18
Nicotiana attenuata	11
Oryza barthii	10
Oryza brachyantha	9
Oryza glaberrima	14
Oryza glumipatula	12
Oryza longistaminata	10
Oryza meridionalis	12
Oryza punctata	14
Oryza rufipogon	13
Oryza sativa f. spontanea	13
Oryza sativa Indica Group	17
Oryza sativa Japonica Group	12
Panicum hallii var. hallii	11
Panicum hallii	10
Phaseolus vulgaris	16
Physcomitrella patens	6
Populus trichocarpa	15
Prunus persica	8
Selaginella moellendorffii	6
Setaria italica	11
Solanum lycopersicum	9
Solanum tuberosum	6
Sorghum bicolor	12
Theobroma cacao	8
Trifolium pratense	15
Triticum aestivum	34
Triticum dicoccoides	21
Triticum turgidum subsp. durum	25
Triticum urartu	8
Vigna angularis	16
Vigna radiata var. radiata	17
Vitis vinifera	8
Zea mays	22
