# Supplementary material for: Characterization and Functional Divergence of a Novel DUF668 Gene Family in Rice Based on Comprehensive Expression Patterns
Source: Genes (Basel). 2019 Nov 28;10(12):980. doi: 10.3390/genes10120980 (PMC6969926; doi:10.3390/genes10120980)
Supplement: Supplementary file 1 [file genes-10-00980-s001.zip › genes-633006-sup/Supplementary/Table S4 Summary of information on DUF668 genes in this study.xlsx]

## Sheet: stat
Organism	Gene ID	Gene Name	Chr	Strat	End	mRNA Length(bp)	Protein (aa)	MW(Da)	Theoretical pI
Arabidopsis thaliana	AT1G30755.1	AtDUF668-1	Chr1	10905731	10909756	4025	616	69394.2	9.61
	AT1G34320.2	AtDUF668-2	Chr1	12520097	12524370	4273	658	72840	9.59
	AT3G23160.1	AtDUF668-3	Chr3	8259774	8262089	2315	532	60376.4	7.52
	AT5G04550.2	AtDUF668-4	Chr5	1303167	1306145	2978	600	67263.2	10.03
	AT5G08660.1	AtDUF668-5	Chr5	2813887	2818139	4252	650	72497.7	9.24
	AT5G51670.1	AtDUF668-6	Chr5	20993424	20995374	1950	475	53167.5	9.54
Brachypodium distachyon	Bradi1g00840.1.p	BdDUF668-1	Bd1	602264	604813	2549	538	58010.6	10.29
	Bradi1g30110.1.p	BdDUF668-2	Bd1	25561315	25567060	5745	627	70527.5	8.48
	Bradi1g66860.1.p	BdDUF668-3	Bd1	65829011	65831063	2052	476	52478.5	10.7
	Bradi2g24380.1.p	BdDUF668-4	Bd2	22164946	22171737	6791	605	67128.9	8.78
	Bradi2g54800.1.p	BdDUF668-5	Bd2	53379581	53381839	2258	495	53411.7	9.92
	Bradi2g56500.1.p	BdDUF668-6	Bd2	54610748	54618118	7370	643	71256.4	9.45
	Bradi3g45582.1.p	BdDUF668-7	Bd3	47373603	47378939	5336	646	70679.4	10.26
	Bradi4g24031.2.p	BdDUF668-8	Bd4	28930084	28933522	3438	577	65271.8	8.09
	Bradi4g42760.3.p	BdDUF668-9	Bd4	46609014	46611221	2207	565	61528.3	10.34
	Bradi5g00710.2.p	BdDUF668-10	Bd5	657434	662457	5023	547	59605.3	8.4
	Bradi5g10426.2.p	BdDUF668-11	Bd5	13833051	13838426	5375	535	59476.4	8.06
Oryza rufipogpon	ORUFI01G40400.1	OrDUF668-1	1	33411071	33412486	1415	471	51328.6	9.93
	ORUFI01G42280.1	OrDUF668-2	1	34889792	34896662	6870	644	72005	9.76
	ORUFI02G21310.1	OrDUF668-3	2	19600843	19605525	4682	670	72780.1	10.47
	ORUFI03G12770.1	OrDUF668-4	3	8774077	8775489	1412	470	52064.3	10.07
	ORUFI03G43490.1	OrDUF668-5	3	34284036	34285457	1421	473	51808.9	10.31
	ORUFI04G03240.1	OrDUF668-6	4	3851319	3853004	1685	561	61288.3	8.59
	ORUFI04G14330.1	OrDUF668-7	4	17617043	17620268	3225	553	61537.2	6.37
	ORUFI05G18700.1	OrDUF668-8	5	18430482	18436913	6431	606	67283.7	10.11
	ORUFI05G20300.1	OrDUF668-9	5	19587491	19588981	1490	496	53685	10.21
	ORUFI06G29450.3	OrDUF668-10	6	27192981	27198842	5861	594	66821	9.14
	ORUFI10G10170.1	OrDUF668-11	10	12454650	12464891	10241	492	54991.8	6.16
	ORUFI11G04820.1	OrDUF668-12	11	3656411	3659566	3155	546	60324.1	7.87
	ORUFI12G03260.1	OrDUF668-13	12	2197450	2199168	1718	572	62417.4	10.5
Panicum virgatum	Pavir.1KG332600.1.p	PvDUF668-1	Chr01K	35357481	35363068	5587	665	73093.8	10.16
	Pavir.1NG286000.1.p	PvDUF668-2	Chr01N	45023540	45028455	4915	654	72055.7	10.06
	Pavir.3KG007300.1.p	PvDUF668-3	Chr03K	1954094	1955803	1709	411	45554.1	9.89
	Pavir.3KG124133.1.p	PvDUF668-4	Chr03K	24981173	24987562	6389	650	71747.8	9.63
	Pavir.3NG013790.1.p	PvDUF668-5	Chr03N	1575710	1577933	2223	556	60486.5	10.39
	Pavir.3NG140799.1.p	PvDUF668-6	Chr03N	26152988	26159687	6699	650	71984.1	9.32
	Pavir.4KG377403.1.p	PvDUF668-7	Chr04K	46904581	46910365	5784	604	67705.5	8.61
	Pavir.4NG326500.1.p	PvDUF668-8	Chr04N	49512845	49518542	5697	599	66848.9	8.75
	Pavir.5KG624700.1.p	PvDUF668-9	Chr05K	54390626	54392871	2245	488	53026.5	9.9
	Pavir.5KG668400.1.p	PvDUF668-10	Chr05K	56428341	56437446	9105	644	71377.2	9.55
	Pavir.5NG586300.1.p	PvDUF668-11	Chr05N	63633971	63636035	2064	652	72374.5	9.78
	Pavir.5NG110353.1.p	PvDUF668-12	Chr05N	65460946	65469373	8427	488	53366.9	10
	Pavir.7KG004654.1.p	PvDUF668-13	Chr07K	13596558	13598922	2364	553	60611.7	8
	Pavir.7KG094200.2.p	PvDUF668-14	Chr07K	15285822	15288168	2346	553	60611.7	8
	Pavir.7KG158900.1.p	PvDUF668-15	Chr07K	32585656	32589932	4276	555	62175.9	7.07
	Pavir.7NG059900.1.p	PvDUF668-16	Chr07N	18514551	18516921	2370	553	60666.8	8.52
	Pavir.7NG204017.1.p	PvDUF668-17	Chr07N	30042187	30046756	4569	547	61218	7.86
	Pavir.7NG204300.2.p	PvDUF668-18	Chr07N	29990776	30014171	23395	272	31227.4	8.59
	Pavir.8NG068904.1.p	PvDUF668-19	Chr08N	6206145	6209387	3242	262	30005.7	7.5
	Pavir.9KG023000.1.p	PvDUF668-20	Chr09K	411660	413518	1858	481	52168.5	9.6
	Pavir.9KG498500.1.p	PvDUF668-21	Chr09K	59616042	59617976	1934	469	50928.8	10.35
	Pavir.9NG017000.2.p	PvDUF668-22	Chr09N	406734	409796	3062	463	50048.1	10.29
Sorghum bicolor	Sobic.001G004000.1.p	SbDUF668-1	Chr01	350896	353572	2676	527	57037.5	9.76
	Sobic.001G423600.1.p	SbDUF668-2	Chr01	70389355	70390794	1439	480	52607.8	9.94
	Sobic.003G353800.1.p	SbDUF668-3	Chr03	67262157	67263685	1528	492	53684.4	10.26
	Sobic.003G372800.1.p	SbDUF668-4	Chr03	68803366	68811820	8454	651	72413.4	9.72
	Sobic.004G054200.1.p	SbDUF668-5	Chr04	4407265	4408938	1673	558	60973.9	8.24
	Sobic.004G174100.1.p	SbDUF668-6	Chr04	52661225	52666119	4894	683	74486.4	10.08
	Sobic.005G061500.1.p	SbDUF668-7	Chr05	6677505	6691699	14194	766	86885.1	8.77
	Sobic.006G018900.1.p	SbDUF668-8	Chr06	3197796	3201017	3221	589	63846	8.75
	Sobic.006G083800.1.p	SbDUF668-9	Chr06	45285835	45290341	4506	539	60077.8	6.99
	Sobic.008G034000.2.p	SbDUF668-10	Chr08	3138888	3140962	2074	508	54704.3	8.56
	Sobic.009G148300.1.p	SbDUF668-11	Chr09	50571874	50578488	6614	649	71606.2	9.61
	Sobic.010G266900.1.p	SbDUF668-12	Chr10	60190022	60196661	6639	609	67907.8	8.54
Setaria italica	Seita.1G190600.1.p	SiDUF668-1	scaffold_1	27311695	27316721	5026	666	73346.3	10.1
	Seita.3G232100.1.p	SiDUF668-2	scaffold_3	19176837	19182606	5769	654	72331.4	8.47
	Seita.4G281100.1.p	SiDUF668-3	scaffold_4	39595224	39601544	6320	615	68456.5	9.25
	Seita.5G379200.1.p	SiDUF668-4	scaffold_5	41282591	41285093	2502	486	53082.6	10.01
	Seita.5G397800.1.p	SiDUF668-5	scaffold_5	42623482	42632584	9102	643	71475.6	9.72
	Seita.7G022400.1.p	SiDUF668-6	scaffold_7	4372784	4375379	2595	557	60696.8	8.46
	Seita.7G101600.1.p	SiDUF668-7	scaffold_7	20417083	20421122	4039	539	59888.7	8.35
	Seita.7G320000.1.p	SiDUF668-8	scaffold_7	35127662	35129619	1957	542	59743.4	9.89
	Seita.8G030700.1.p	SiDUF668-9	scaffold_8	1951556	1953264	1708	547	60295	10.34
	Seita.9G003300.1.p	SiDUF668-10	scaffold_9	222489	224526	2037	507	55280.4	10.01
	Seita.9G460900.1.p	SiDUF668-11	scaffold_9	50654766	50656846	2080	471	51652.9	9.93
Zea mays	GRMZM2G057006_P01	ZmDUF668-1	2	50553033	50556814	3781	408	46200.7	8.92
	GRMZM2G172695_P01	ZmDUF668-2	2	104803971	104806252	2281	568	61197	8.59
	GRMZM2G046846_P01	ZmDUF668-3	3	173731626	173742437	10811	652	72529.6	9.43
	GRMZM2G054807_P01	ZmDUF668-4	3	180252599	180254787	2188	484	52973.6	10.12
	GRMZM2G472690_P01	ZmDUF668-5	4	198171422	198172363	941	314	34921.4	6.5
	GRMZM2G130302_P01	ZmDUF668-6	5	665577	667291	1714	514	55447	10.17
	GRMZM2G113439_P02	ZmDUF668-7	5	172006384	172010638	4254	671	73070.7	10.68
	GRMZM2G065888_P01	ZmDUF668-8	6	83989224	83994512	5288	610	67974.3	8.54
	GRMZM2G077621_P01	ZmDUF668-9	6	150872745	150878251	5506	348	39133.6	9.95
	GRMZM2G432824_P01	ZmDUF668-10	6	160425740	160427522	1782	171	19901.7	6.51
	GRMZM2G097502_P01	ZmDUF668-11	8	101181490	101186089	4599	455	49855.3	7.92
	GRMZM2G148773_P01	ZmDUF668-12	8	165526430	165535578	9148	651	72132	8.47
	GRMZM2G165177_P01	ZmDUF668-13	8	168042379	168044229	1850	485	53193	9.88
	GRMZM2G145313_P01	ZmDUF668-14	9	140271044	140272640	1596	480	52632.8	9.94
	GRMZM2G324231_P01	ZmDUF668-15	10	4822449	4824119	1670	557	59934.3	10.8
	GRMZM2G072513_P02	ZmDUF668-16	10	117576572	117580589	4017	535	59579.3	7.88
