# Supplementary material for: Characterization and Functional Divergence of a Novel DUF668 Gene Family in Rice Based on Comprehensive Expression Patterns
Source: Genes (Basel). 2019 Nov 28;10(12):980. doi: 10.3390/genes10120980 (PMC6969926; doi:10.3390/genes10120980)
Supplement: Supplementary file 1 [file genes-10-00980-s001.zip › genes-633006-sup/Supplementary/Table S5 Annotation of conserved motifs in Oryza.xlsx]

## Sheet: Sheet1
Motif ID	Length	Annotation of Motif	MotifSeq
Motif-1	29	Protein of unknown function (DUF668)	HYANIIIQIENJVSRPSSVPPNARDALYQ
Motif-2	29	Unknown	EELKVFSREVVRFGNRCKDPQWHNLDRYF
Motif-3	29	Unknown	IZTLYHADKEKTEAAILELVVGLHHLCRY
Motif-4	29	Unknown	VKSLKKKSLWSKTLEEVVEKLVDIVHFLH
Motif-5	32	Domain of unknown function (DUF3475)	IGILAFEVANTISKGASLMRSLSDASVKRLKE
Motif-6	21	Unknown	TLRWLVPMAHNTTRWHAERGW
Motif-7	29	Unknown	MQKLERLVQATAELYHELHALDRFEQDYR
Motif-8	21	Unknown	GVQRLVSSDMAELLRJAAADK
Motif-9	16	Unknown	AVEVLDTLGSSMTSLN
Motif-10	29	Unknown	VKSALRSRLQSFSVKEELTVSQIKAEMEK
Motif-11	15	Unknown	STAPPSTLGGAGLAL
Motif-12	21	Unknown	LFERGDNIQILKQELKSQRKH
Motif-13	29	Unknown	TQEDQDMLRDVKYRKFVPGISKSQEFDTK
Motif-14	21	Unknown	AAKVSEVDSFLARAWTAGLGK
Motif-15	21	Unknown	VGEWANTGSDLNCKPSGQMDJ
Motif-16	15	Unknown	KLESERTPQKHLKET
Motif-17	21	Unknown	MGGVCSKGSAVDKSPSDTTLG
Motif-18	21	Unknown	PVIBFLJDRTSSLDLIDRVDW
Motif-19	15	Unknown	MLPASJRAALRAKLR
Motif-20	15	Unknown	VEIRNVFGASDGGEP
